# Supplementary material for: The Evolution of the Satratoxin and Atranone Gene Clusters of Stachybotrys chartarum
Source: J Fungi (Basel). 2022 Mar 24;8(4):340. doi: 10.3390/jof8040340 (PMC9027890; doi:10.3390/jof8040340)
Supplement: Supplementary file 1 [file jof-08-00340-s001.zip]

Archive with 2 entries (2 files):
- jof-1621592-sm-2nd conversion.pdf
- Table S1.xlsx
