# Supplementary material for: The Evolution of the Satratoxin and Atranone Gene Clusters of Stachybotrys chartarum
Source: J Fungi (Basel). 2022 Mar 24;8(4):340. doi: 10.3390/jof8040340 (PMC9027890; doi:10.3390/jof8040340)
Supplement: Supplementary file 1 [file jof-08-00340-s001.zip › Table S1.xlsx]

## Sheet: Sheet1
Table S1: Overview of the gene clusters SC1-3 and AC1-2
	region upstream of SC1	SC1 cluster	region downstream of SC1	region upstream of SC2	SC2 cluster	region downstream of SC2	region upstream of SC3	SC3 cluster	region downstream of SC3	region upstream of AC1	AC1 cluster	region downstream of AC1	AC2 cluster	region downstream of AC2
Strain ID	scaffold (number of base pairs)	scaffold (number of base pairs)	scaffold (number of base pairs)	scaffold (number of base pair)	scaffold (number of base pairs)	scaffold (number of base pairs)	scaffold (number of base pairs)	scaffold (number of base pairs)	scaffold (number of base pairs)	scaffold (number of base pairs)	scaffold (number of base pairs)	scaffold (number of base pairs)	scaffold (number of base pairs)	scaffold (number of base pairs)
51-11	31 (1,638 bp)	31 (28,909 bp)	31 (140,301 bp)	111 (2,133 bp)	111 (19,876 bp)	111 (8,737 bp)	11 (849,200 bp)	n.d.	see upstream	47 (85,474 bp)	n.d.	127 (21,564 bp)/11 (849,200 bp)	4 (n.d.)	5, 4, 2 (n.d.)
IBT 40293	155 (4,155 bp)	155 (29,998 bp)	155 (10,613 bp)	902 (886 bp)	902 (19,873 bp)	902 (2,768 bp)	1 (105,159 bp)	1 (10,500 bp)	1 (112 bp)/1534 (42,552 bp)	1452 (42,470 bp)	n.d.	1474 (54,221 bp)	1203 (9,340 bp)	1203, 1206, 386 (n.d.)
IBT 7711	234 (4,564 bp)	234 (29,996 bp)	234 (72,574 bp)	1258 (772 bp)	1258 (19,854 bp)	1258 (2,775 bp)	1385 (95,549 bp)	1385 (10,496 bp)	1385 (122 bp)	1183 (33,211 bp)/1150 (12,367 bp)	n.d.	n.d.	1035 (10,318 bp)	142, 1035, 1199, 500 (n.d.)
IBT 40288	n.d.	n.d.	1204 (96,283 bp)	n.d.	n.d.	n.d.	1227 (129,561 bp)	n.d.	see upstream	1 (24,509 bp)	1 (35,610 bp)	1 (74,142 bp)	123 (36,695 bp)	see upstream
bp: base pairs
n.d.: not determined
SC: satratoxin cluster
AC: atranone cluster
